# Supplementary material for: Breeding and characterization of a new sweetpotato cultivar, ‘Miyaakari’, with bright yellow flesh for confectionery processing
Source: Breed Sci. 2025 Oct 18;75(5):463–9. doi: 10.1270/jsbbs.25017 (PMC13129569; doi:10.1270/jsbbs.25017)
Supplement: Supplementary file 2 — Supplemental Tables [file 75_463_s2.xlsx]

## Sheet: Supplemental Table 1
	Supplemental Table 1. Cultivation condition of the yield trials in 2015–2022
			Date		No. of	No. of	Planting density,		Fertilization, kg/a
	Year	Cultivation method	Transplant	Harvest	plots	hills per plot	cm	Mulch film	N	P2O5	K2O	Manure
	2015	Standard	2015-05-14	2015-10-05	3	48	75×35	Black	0.36	0.54	0.9	100
	2015	Early harvesting	2015-04-21	2015-08-03	2	48	75×30	Clear	0.32	0.48	0.8	100
	2016	Standard	2016-05-10	2016-10-12	3	48	75×35	Black	0.36	0.54	0.9	100
	2016	Early harvesting	2016-04-19	2016-08-01	2	48	75×30	Clear	0.32	0.48	0.8	100
	2017	Standard	2017-05-11	2017-10-04	3	48	75×35	Black	0.36	0.54	0.9	100
	2017	Early harvesting	2017-04-19	2017-08-02	2	48	75×30	Clear	0.32	0.48	0.8	100
	2018	Standard	2018-05-11	2018-10-04	3	48	75×35	Black	0.36	0.54	0.9	100
	2019	Standard	2019-05-08	2019-10-01	3	48	75×35	Black	0.36	0.54	0.9	100
	2020	Standard	2020-04-23	2020-10-13	3	48	75×35	Black	0.36	0.54	0.9	100
	2021	Standard	2021-05-13	2021-10-21	3	48	75×35	Black	0.36	0.54	0.9	100
	2022	Standard	2022-05-16	2022-09-28	3	48	75×35	Black	0.48	0.72	1.2	100

## Sheet: Supplemental Table 2
	Supplemental Table 2. Morphological characteristics evaluated according to the test guidelines of UPOV
	No.	Traits	Miyaakari	Kokei No. 14	Beniharuka
	1	Plant: growth habit	spreading	spreading	spreading
	2	Stem: length of primary shoots	long	medium	medium
	3	Stem: length of internode	long	medium	short to medium
	4	Stem: diameter of internode	small	medium	medium to large
	5	Stem: anthocyanin coloration of internode	absent or weak	absent or weak	medium
	6	Stem: anthocyanin coloration of tip	absent or weak	absent or weak	absent or weak
	7	Stem: anthocyanin coloration of node	absent or weak	absent or weak	medium
	8	Stem: pubescence of tip	medium	absent or sparse	absent or sparse
	9	Leaf blade: lobes	absent	absent	absent
	10	Leaf blade: shape	cordate	cordate	cordate
	12	Leaf blade: color	green	green	green
	13	Leaf blade: anthocyanin coloration of upper side	absent or weak	absent or weak	absent or weak
	14	Leaf blade: extent of anthocyanin coloration on abaxial veins	small to medium	small	medium to large
	15	Leaf blade: intensity of anthocyanin coloration on abaxial veins	weak	very weak	weak
	16	Young leaf blade: main color on upper side	light green	light green	light green
	17	Petiole: anthocyanin coloration	absent or very weak	absent or very weak	weak
	18	Petiole: length	medium	medium	medium to long
	19	Storage root: shape	ovate	elliptic	ovate
	20	Storage root: ratio length/width	medium	medium	medium
	21	Storage root: thickness of cortex relative to overall diameter	medium to thick	medium	medium to thick
	22	Storage root: main color of skin	red	red	purple red
	23	Storage root: secondary color of skin	absent	absent	absent
	24	Storage root: main color of flesh	yellow	light beige	light beige
	25	Storage root: intensity of main color of flesh	dark	medium	medium
	27	Storage root: depth of eyes	shallow	medium	shallow

## Sheet: Supplemental Table 3
	Supplemental Table 3. Evaluation of the suitabilityof steamed sweetpotato for processing paste ranked from 1 (poor) to 5 (good)
	Parameter	Cultivar	Year
			2016	2017	2018	2019	2020	Mean
	Color	Miyaakari	5	5	5	5	5	5
		Kokei No. 14	3	3	3	3	3	3
	Flavor	Miyaakari	4	3	5	4	4	4
		Kokei No. 14	3	3	3	3	3	3
	Ease of straining	Miyaakari	-	4	3	3	2	3
		Kokei No. 14	-	3	3	3	3	3
	Overall evaluation	Miyaakari	5	4	3	4	4	4
		Kokei No. 14	3	3	3	3	3	3

## Sheet: Supplemental Table 4
	Supplemental Table 4. Evaluation of the suitability of baked sweetpotato for processing paste ranked from 1 (poor) to 5 (good)
	Parameter	Cultivar	Year
			2016	2017	2018	2019	2020	Mean
	Color	Miyaakari	5	5	5	5	4	4.8
		Kokei No. 14	3	3	3	3	3	3
	Flavor	Miyaakari	5	3	5	5	4	4.4
		Kokei No. 14	3	3	3	3	3	3
	Ease of straining	Miyaakari	4	-	-	4	2	3.33333
		Kokei No. 14	3	-	-	3	3	3
	Overall evaluation	Miyaakari	5	4	5	5	3	4.4
		Kokei No. 14	3	3	3	3	3	3

## Sheet: Supplemental Table 5
	Supplemental Table 5. Evaluation of the suitability of boiled sweetpotato for processing dice, ranked from 1 (poor) to 5 (good)
	Parameter	Cultivar	Year
			2016	2017	2018	2019	2020	Mean
	Hardness	Miyaakari	4	3	4	2	2	3
		Kokei No. 14	3	3	3	3	3	3
	Color	Miyaakari	5	5	5	5	5	5
		Kokei No. 14	3	3	3	3	3	3
	Flavor	Miyaakari	4	4	5	5	4	4.4
		Kokei No. 14	3	3	3	3	3	3
	Overall evaluation	Miyaakari	5	4	5	5	4	4.6
		Kokei No. 14	3	3	3	3	3	3
